# Supplementary material for: Extremely Low Microsatellite Diversity but Distinct Population Structure in a Long-Lived Threatened Species, the Australian Lungfish Neoceratodus forsteri (Dipnoi)
Source: PLoS One. 2015 Apr 8;10(4):e0121858. doi: 10.1371/journal.pone.0121858 (PMC4390199; doi:10.1371/journal.pone.0121858)
Supplement: S1 Microsatellite Dataset — Data for each individual in rows, data for each locus in columns. Data for each allele of each locus is recorded in a separate column with the header row giving the name of the locus. Missing data marked by “?”. First column is individual sample code; second column is population code corresponding to population groupings analysed in the manuscript. (XLSX) [file pone.0121858.s001.xlsx]

## Sheet: S1 Microsatellite dataset
individual code	Group	1LF041	1LF041	2LF034	2LF034	2LF026	2LF026	1LF005	1LF005	2LF049	2LF049	2LF069	2LF069	2LF041	2LF041	1LF044	1LF044	2LF031	2LF031	2LF032	2LF032	1LF117	1LF117
LFS01	burnett_upper	165	167	120	120	184	186	133	139	106	108	103	103	147	147	201	203	224	224	134	134	165	165
LFS02	burnett_upper	165	167	?	?	?	?	129	133	106	108	103	103	145	145	201	211	222	224	134	134	163	163
LFS04	burnett_upper	165	165	120	120	184	184	129	133	106	106	103	103	145	147	201	201	224	224	134	134	163	163
LFS05	burnett_upper	165	165	120	120	184	184	133	133	106	108	103	103	147	147	203	203	224	224	134	134	163	177
LFS06	burnett_upper	165	167	120	120	184	184	133	133	106	108	103	103	145	145	201	203	222	224	134	134	163	165
LFS07	burnett_upper	165	165	120	120	184	184	133	139	106	106	103	103	145	147	201	203	224	224	134	134	163	183
LFS08	burnett_upper	165	167	120	120	184	184	133	133	106	106	103	103	145	145	201	203	224	224	134	134	165	165
lub01	burnett_upper	165	167	120	120	184	184	133	139	106	108	103	103	145	147	203	207	222	222	134	134	163	163
lub02	burnett_upper	165	165	118	120	184	184	133	139	106	106	103	103	147	147	211	211	224	226	134	134	163	163
lub03	burnett_upper	165	165	?	?	184	184	133	147	106	108	103	103	145	147	201	201	224	224	134	134	165	165
lub04	burnett_upper	165	165	?	?	184	188	133	133	108	108	103	103	145	147	201	201	224	224	134	134	163	177
lub05	burnett_upper	165	167	120	120	184	184	139	139	106	106	103	103	145	147	201	203	224	224	134	134	163	163
lub06	burnett_upper	165	165	120	120	184	188	133	133	106	106	103	103	145	147	211	211	224	224	134	134	163	163
lub07	burnett_upper	165	165	122	122	184	184	133	139	106	106	103	105	145	145	201	203	222	224	134	134	163	163
lub08	burnett_upper	165	165	122	122	184	184	133	139	106	108	103	105	147	147	201	211	222	224	134	134	163	163
1701	burnett_upper	165	167	?	?	?	?	145	147	106	108	103	103	?	?	?	?	224	224	134	134	163	163
1797	burnett_upper	165	167	120	120	184	184	139	139	106	108	103	103	147	147	201	201	224	224	134	134	163	163
1795	burnett_upper	165	165	120	120	184	184	133	133	106	106	103	103	147	147	203	207	222	222	134	134	163	177
1794	burnett_upper	165	165	120	120	184	188	133	147	106	108	103	103	145	147	201	211	222	224	134	134	163	163
1798	burnett_upper	165	167	120	120	184	184	133	147	106	108	103	103	147	147	201	203	222	224	134	134	163	163
1531	burnett_upper	165	165	?	?	?	?	145	145	106	108	103	103	?	?	201	201	?	?	134	134	163	163
1532	burnett_upper	165	165	?	?	?	?	145	145	106	106	103	103	147	147	?	?	?	?	134	134	163	163
1793	burnett_upper	165	167	120	120	184	184	133	133	106	106	103	105	145	147	201	207	222	224	134	134	163	163
1792	burnett_upper	165	165	120	120	184	184	133	133	106	108	103	103	145	147	201	203	222	224	134	134	163	165
1799	burnett_upper	?	?	120	120	?	?	?	?	106	108	103	103	147	147	?	?	?	?	134	134	163	163
152	burnett_upper	165	165	?	?	184	184	127	139	106	108	103	103	145	147	?	?	224	226	134	134	?	?
154	burnett_upper	165	165	120	120	?	?	133	139	106	108	103	103	145	147	?	?	222	224	134	134	?	?
231	burnett_upper	165	167	?	?	184	184	133	133	106	106	103	103	145	147	?	?	222	226	134	134	?	?
785	burnett_upper	165	165	120	120	184	188	133	133	106	108	103	103	145	147	?	?	224	224	134	134	?	?
1005	burnett_upper	165	165	?	?	?	?	133	133	106	108	103	103	147	147	?	?	224	224	134	134	?	?
1021	burnett_upper	165	167	?	?	184	184	133	133	106	106	103	103	145	147	?	?	222	226	134	134	?	?
1472	burnett_upper	165	167	?	?	184	184	139	139	106	106	103	105	147	147	?	?	?	?	134	134	?	?
41A3	burnett_upper	165	165	120	120	184	184	133	133	108	108	103	103	145	147	?	?	222	224	134	134	?	?
C325	burnett_upper	165	167	?	?	?	?	139	139	106	106	103	105	147	147	?	?	224	224	134	134	?	?
llb01	burnett_lower	165	167	120	120	184	184	133	133	106	106	103	103	145	145	201	201	224	224	134	134	163	163
llb02	burnett_lower	165	165	118	120	184	186	133	133	106	108	103	103	145	145	201	203	?	?	134	134	163	163
llb03	burnett_lower	165	167	120	120	184	184	127	127	106	106	103	103	145	147	201	201	224	224	134	134	163	163
llb04	burnett_lower	165	165	120	120	184	184	139	139	106	106	103	103	145	145	201	201	222	224	134	134	163	163
llb05	burnett_lower	165	165	120	120	186	186	133	139	108	108	103	103	145	147	201	207	222	224	134	134	163	163
1059	burnett_lower	167	167	118	120	?	?	139	145	106	108	103	103	145	145	?	?	224	224	134	134	?	?
1605	burnett_lower	167	167	120	120	184	184	?	?	108	108	103	103	145	147	201	211	224	224	134	134	163	163
1602	burnett_lower	165	165	120	120	184	184	133	133	108	108	103	103	145	145	201	201	222	224	134	134	163	163
1601	burnett_lower	165	167	120	120	184	186	133	133	108	108	103	103	145	145	201	207	222	224	134	134	163	163
1600	burnett_lower	165	167	120	120	186	188	?	?	106	106	103	103	145	147	201	201	224	226	134	134	163	163
1608	burnett_lower	165	167	?	?	184	184	145	145	106	108	?	?	145	145	?	?	?	?	134	134	163	163
1609	burnett_lower	165	165	?	?	?	?	145	145	106	108	107	107	145	145	?	?	?	?	134	134	163	165
1610	burnett_lower	165	165	120	120	184	184	133	145	106	106	103	103	145	147	201	201	224	224	134	134	163	163
1606	burnett_lower	165	165	?	?	184	184	133	139	106	108	103	103	145	147	201	211	224	224	134	134	163	163
1607	burnett_lower	165	165	?	?	?	?	145	145	106	108	103	103	147	147	?	?	?	?	134	134	163	163
1604	burnett_lower	165	167	120	120	184	184	133	139	106	106	103	103	145	147	201	201	222	226	134	134	163	163
1603	burnett_lower	165	167	120	120	184	184	127	127	106	108	103	103	145	145	201	201	222	226	134	134	163	163
1575	burnett_lower	165	167	118	120	?	?	127	133	106	106	103	103	145	147	?	?	?	?	134	134	?	?
LO_01	mary_upper	165	165	120	120	186	186	133	133	108	108	103	103	145	149	201	201	224	224	134	134	163	163
LO_02	mary_upper	167	167	120	120	184	184	133	139	106	108	103	103	145	149	211	211	224	224	134	134	181	181
LO_03	mary_upper	165	167	120	122	188	188	133	133	108	108	103	105	145	149	201	201	222	224	134	134	163	163
LO_04	mary_upper	165	165	120	122	186	186	133	139	108	108	103	103	145	147	203	211	222	222	134	134	163	163
LO_05	mary_upper	165	165	122	122	184	186	133	133	106	108	103	105	145	149	201	201	222	222	134	134	163	163
LO_06	mary_upper	165	165	120	120	186	186	133	139	106	108	103	103	145	149	201	201	224	224	134	136	181	181
LO_07	mary_upper	165	167	120	122	186	186	133	133	106	108	103	103	145	149	201	201	222	222	134	134	163	163
LO_08	mary_upper	165	165	?	?	184	186	133	139	106	108	103	103	145	149	201	201	222	224	134	134	163	163
LO_09	mary_upper	165	165	120	122	?	?	133	139	106	106	103	103	145	149	201	201	224	224	134	134	163	163
LO_10	mary_upper	165	167	120	122	184	186	139	139	106	106	103	103	145	149	201	211	224	224	134	134	163	163
LO_11	mary_upper	165	165	120	122	184	186	133	133	108	108	103	103	147	147	201	203	222	224	134	136	163	163
LO_12	mary_upper	165	165	120	120	184	184	133	139	106	106	103	103	145	149	201	203	224	224	134	134	163	163
LO_13	mary_upper	167	167	120	120	184	186	?	?	106	108	103	103	?	?	201	211	224	224	134	134	163	163
LO_14	mary_upper	165	165	120	120	184	186	133	133	106	106	103	103	145	149	201	201	222	222	134	134	163	163
LO_15	mary_upper	165	165	120	120	184	186	133	133	106	106	103	103	145	149	201	203	222	224	134	134	163	163
LO_16	mary_upper	165	167	120	122	184	186	133	133	106	108	103	105	145	145	201	203	224	224	134	134	163	163
LO_17	mary_upper	165	167	120	122	186	186	133	145	106	106	103	103	147	147	201	211	224	224	134	134	163	163
LO_18	mary_upper	165	165	120	120	?	?	133	139	106	108	103	103	145	149	201	203	222	224	134	134	?	?
LO_19	mary_upper	165	167	120	120	184	186	133	139	106	108	103	105	145	147	211	211	222	224	134	134	?	?
LO_20	mary_upper	165	165	120	120	184	184	133	133	106	108	103	103	145	147	201	203	222	222	134	134	163	163
LO_21	mary_upper	165	165	120	120	184	186	133	133	106	108	103	103	145	147	201	211	222	224	134	134	163	163
LO_22	mary_upper	165	165	120	120	186	186	139	145	106	108	103	105	145	147	201	201	224	224	134	134	163	163
LO_23	mary_upper	165	167	120	122	188	188	139	145	108	108	103	103	145	147	201	203	224	224	134	134	163	163
LO_24	mary_upper	165	167	120	120	184	186	133	139	106	108	103	103	145	149	201	211	224	224	134	134	163	163
LO_25	mary_upper	165	167	120	120	184	184	133	145	108	108	103	103	145	147	203	207	222	224	134	134	163	163
LO_26	mary_upper	165	167	120	122	184	184	133	145	106	108	103	103	145	149	201	201	224	224	134	134	163	163
LO_28	mary_upper	165	165	120	120	?	?	133	133	106	106	103	103	145	147	201	201	222	222	134	134	163	163
LO_27	mary_upper	165	165	120	120	184	186	133	139	106	108	103	103	147	147	201	203	222	224	134	134	163	163
LO_29	mary_upper	165	167	120	120	184	184	133	139	106	108	103	103	145	147	201	203	224	224	134	134	163	163
LO_30	mary_upper	165	165	120	122	184	184	133	133	106	108	103	105	145	147	201	201	224	224	134	134	163	163
LO_31	mary_upper	165	165	122	122	184	186	133	133	106	106	103	103	145	145	201	201	222	224	134	134	163	163
lung01	mary_upper	165	167	122	122	186	186	?	?	106	108	103	105	145	145	201	201	224	224	134	134	163	163
lung02	mary_upper	165	165	120	122	184	184	133	145	108	108	103	103	145	147	201	201	224	224	134	134	163	163
lung03	mary_upper	165	165	122	122	186	186	133	139	106	108	103	103	147	149	201	203	222	224	134	134	163	163
lung04	mary_upper	165	165	120	120	184	186	133	133	106	108	?	?	145	145	201	201	222	224	134	136	163	163
lung05	mary_upper	165	167	122	122	184	186	139	139	106	106	103	103	145	147	201	211	222	222	134	134	165	165
lung06	mary_upper	165	167	120	120	184	184	133	139	108	108	103	103	145	149	201	201	222	224	134	134	163	163
lung07	mary_upper	165	167	122	122	184	184	133	133	106	108	103	103	145	145	201	201	222	224	134	134	163	163
lung08	mary_upper	165	165	122	122	184	186	133	139	106	108	103	103	145	145	203	211	222	224	134	134	163	163
lung09	mary_upper	165	165	122	122	186	186	133	133	108	108	103	103	145	147	201	201	222	222	134	134	163	163
lung10	mary_upper	165	165	120	120	186	186	133	139	106	108	103	105	145	149	211	211	224	224	134	134	163	163
lung11	mary_upper	165	165	120	122	184	186	133	139	108	108	103	103	145	147	201	201	222	224	134	134	163	163
lung12	mary_upper	165	165	122	122	186	186	133	133	108	108	103	103	145	145	201	201	222	222	134	134	163	163
lung13	mary_upper	165	167	120	122	184	186	133	139	106	108	103	103	145	145	201	203	224	224	134	134	163	163
lung14	mary_upper	165	165	120	120	184	186	133	139	108	108	103	103	?	?	203	211	224	224	134	136	163	163
lung15	mary_upper	165	165	122	122	184	186	133	133	106	108	103	105	145	149	201	201	222	222	134	134	163	163
lung16	mary_upper	165	165	120	120	184	186	139	139	106	108	103	103	145	147	201	201	222	222	134	134	163	163
lung17	mary_upper	165	167	122	122	184	184	133	133	106	108	103	103	145	147	201	201	222	222	134	134	163	163
lung18	mary_upper	165	165	122	122	184	186	133	139	106	108	103	103	145	145	201	201	222	224	134	134	163	165
lung19	mary_upper	165	165	122	122	184	184	139	139	108	108	103	103	145	149	201	211	222	224	134	134	163	163
lung20	mary_upper	165	167	120	122	184	186	133	145	106	108	103	103	145	145	201	201	224	224	134	134	163	163
lung21	mary_upper	165	165	120	122	184	184	133	139	106	108	103	103	147	149	201	201	222	224	134	134	163	163
LM_01	mary_lower	165	167	120	120	184	186	133	145	106	106	103	103	145	149	201	203	222	222	134	134	163	163
LM_02	mary_lower	165	165	120	120	184	184	133	139	106	108	103	103	145	147	201	203	222	222	134	134	?	?
LM_03	mary_lower	165	167	120	120	184	186	133	139	108	108	103	105	147	149	201	203	222	224	134	134	163	163
LM_04	mary_lower	165	165	120	120	184	186	133	139	106	106	103	105	145	145	201	203	222	224	134	134	163	163
LM_05	mary_lower	165	165	120	122	184	186	133	139	108	108	103	103	147	147	201	211	224	224	134	134	163	163
LM_06	mary_lower	165	167	120	120	?	?	?	?	108	108	103	103	145	147	201	203	222	224	134	134	163	163
LM_07	mary_lower	165	167	?	?	184	186	139	139	106	106	103	103	145	147	201	201	224	224	134	134	?	?
LM_08	mary_lower	165	165	120	120	184	186	133	145	106	108	103	105	147	147	201	203	222	224	134	134	163	163
LM_09	mary_lower	165	167	120	120	184	184	133	139	106	108	103	103	145	147	201	201	222	224	134	134	163	163
LM_10	mary_lower	165	165	120	120	?	?	?	?	108	108	103	103	145	149	203	203	224	224	134	134	163	163
LM_11	mary_lower	165	165	120	120	?	?	133	133	106	108	103	103	145	149	201	201	222	224	134	134	163	163
LM_12	mary_lower	165	167	120	120	?	?	133	139	106	108	103	103	?	?	201	201	222	224	134	134	163	163
LM_13	mary_lower	165	167	120	120	?	?	133	139	108	108	103	103	145	147	203	211	224	224	134	134	165	165
LT_01	tinana	165	165	122	122	186	188	133	133	106	106	103	103	145	147	203	207	222	224	134	134	163	163
LT_02	tinana	165	167	120	120	?	?	133	133	108	108	103	103	145	147	203	203	224	224	134	134	163	163
LT_03	tinana	165	167	120	122	184	184	133	133	106	108	103	105	147	147	201	203	224	224	134	134	163	163
LT_04	tinana	165	165	120	122	184	184	133	133	106	108	103	105	147	147	201	207	222	224	134	134	163	163
LT_05	tinana	165	165	120	122	184	188	133	133	106	106	103	103	147	147	201	203	222	224	134	134	163	163
LT_06	tinana	165	165	120	122	186	188	133	133	106	108	103	103	147	147	203	207	222	224	134	134	163	163
LT_07	tinana	165	167	120	122	?	?	133	133	106	108	103	103	147	147	201	203	222	222	?	?	163	163
LT_08	tinana	167	167	120	122	188	188	133	133	106	108	103	105	145	145	203	203	222	224	134	134	163	163
LT_09	tinana	165	167	120	122	188	188	133	133	106	108	103	103	145	147	203	203	222	224	134	134	163	181
LT_10	tinana	167	167	120	120	?	?	133	133	108	108	103	105	147	147	203	203	222	222	134	134	163	163
LT_11	tinana	165	165	120	122	?	?	?	?	106	108	103	103	145	145	?	?	222	222	134	134	163	163
LT_12	tinana	?	?	120	122	?	?	?	?	106	106	103	103	145	145	207	207	224	224	134	134	163	163
LT_13	tinana	165	167	122	122	?	?	133	147	106	106	103	103	145	147	201	203	224	224	134	134	163	163
LT_14	tinana	165	165	122	122	?	?	133	133	106	106	103	105	145	149	201	201	222	224	134	134	163	163
LT_15	tinana	165	167	120	122	184	184	133	147	106	108	103	105	145	149	203	203	222	222	134	134	163	163
LT_16	tinana	165	167	?	?	?	?	133	147	106	108	103	105	145	149	203	203	222	222	?	?	163	163
LT_17	tinana	165	165	120	122	184	184	133	133	106	106	103	103	147	151	203	207	222	224	134	134	163	163
LT_18	tinana	165	165	120	122	186	188	133	133	106	106	103	103	145	145	201	203	222	222	134	134	163	163
LT_19	tinana	165	165	122	122	?	?	133	133	108	108	103	103	147	151	201	203	224	224	?	?	163	163
LT_20	tinana	165	165	120	120	?	?	133	133	106	106	103	103	145	145	201	203	222	224	134	134	181	181
LT_21	tinana	165	167	?	?	?	?	133	133	108	108	103	103	145	147	203	203	224	224	134	134	163	177
LT_22	tinana	165	165	120	120	?	?	133	133	106	108	103	103	145	149	203	203	222	224	134	134	163	181
LT_23	tinana	165	165	120	122	188	188	133	133	106	106	103	105	147	147	201	203	222	224	134	134	163	163
LT_24	tinana	165	165	120	122	188	188	133	133	106	106	103	105	145	149	203	203	222	224	134	134	163	181
LT_25	tinana	165	165	120	120	188	188	133	133	106	108	103	103	147	147	201	203	224	224	?	?	163	163
LT_26	tinana	167	167	?	?	?	?	133	133	108	108	103	105	147	147	203	207	224	224	134	134	163	163
LT_27	tinana	165	165	120	120	?	?	133	133	106	108	103	103	145	147	201	203	224	224	134	134	163	163
LT_28	tinana	167	167	?	?	?	?	133	133	106	106	103	103	147	147	203	203	222	222	134	134	163	163
LT_29	tinana	165	165	120	122	?	?	133	133	106	106	103	105	147	147	207	207	224	224	134	134	163	181
LT_30	tinana	165	165	120	120	184	186	133	133	106	106	103	105	147	147	201	203	224	224	134	134	?	?
LT_31	tinana	165	167	120	122	?	?	133	133	108	108	103	103	145	149	203	203	224	224	134	134	163	181
P001	pine	165	165	122	122	184	186	139	139	106	108	103	105	145	147	201	203	224	224	134	134	163	163
P002	pine	165	167	120	122	186	186	133	139	106	106	103	103	145	145	201	201	224	224	134	134	163	163
P003	pine	165	165	120	120	186	186	139	139	106	108	103	105	147	147	201	211	222	224	?	?	163	163
P004	pine	165	165	120	122	186	186	139	139	106	106	103	103	145	147	201	201	224	224	134	134	163	163
P005	pine	165	165	122	122	184	186	?	?	106	106	103	103	145	147	201	201	224	224	134	134	163	163
P006	pine	165	165	120	122	186	186	139	139	106	106	103	103	145	145	203	211	224	224	134	134	163	163
P007	pine	165	165	120	122	184	186	133	139	106	108	103	105	145	147	201	201	224	224	134	138	163	163
P008	pine	165	165	?	?	184	186	133	139	106	108	103	105	147	147	203	211	224	224	134	138	163	177
P009	pine	165	165	120	120	186	186	?	?	106	106	103	105	145	145	201	201	224	224	134	134	163	163
P010	pine	165	165	120	122	186	186	133	139	106	106	103	105	145	147	211	211	222	224	134	134	163	163
P011	pine	165	165	122	122	184	186	139	139	?	?	103	103	145	147	201	211	222	224	134	134	163	163
P012	pine	165	165	120	120	184	186	139	139	?	?	103	103	145	145	201	203	224	224	134	134	163	163
P013	pine	165	165	120	122	184	184	139	139	106	108	103	105	145	145	201	203	224	224	?	?	163	163
P014	pine	165	165	120	122	186	186	139	139	?	?	103	103	145	145	201	211	224	224	134	134	163	163
P015	pine	165	165	120	122	186	186	?	?	?	?	103	103	145	145	203	211	224	224	134	134	163	177
P016	pine	165	167	?	?	186	186	139	139	?	?	103	103	145	145	201	201	222	224	134	134	163	177
PO17	pine	165	165	120	122	184	184	139	139	106	108	103	103	147	147	201	201	222	224	134	134	163	183
PO18	pine	165	165	120	122	186	186	133	133	106	106	103	103	145	147	201	203	222	224	134	134	163	163
PO19	pine	165	165	122	122	186	186	139	139	106	106	103	105	147	149	201	203	224	224	?	?	163	163
PO20	pine	165	165	120	122	184	186	139	139	106	106	103	105	147	147	203	203	224	224	134	134	163	177
PO21	pine	165	165	120	122	184	186	139	139	106	108	103	103	145	145	201	211	224	224	134	134	163	163
PO22	pine	165	165	120	122	184	186	139	139	106	108	103	103	145	147	201	203	224	224	134	134	163	163
PO23	pine	165	165	120	122	184	186	139	139	106	106	103	103	145	145	201	211	224	224	?	?	163	163
PO24	pine	165	165	122	122	184	186	133	133	106	106	105	105	147	147	201	211	224	224	134	134	163	163
PO25	pine	165	165	120	120	184	186	133	139	106	106	103	105	145	145	201	203	224	224	?	?	163	163
PO26	pine	165	165	120	122	184	186	133	139	106	108	103	103	145	147	201	201	224	224	134	134	163	183
PO27	pine	165	165	120	120	184	186	139	139	106	106	103	103	145	145	203	203	222	224	134	134	163	163
PO28	pine	165	165	120	120	186	186	133	139	106	108	103	103	145	145	203	203	224	224	134	138	163	163
PO29	pine	165	165	120	122	186	186	139	139	106	106	103	103	147	147	201	211	224	224	134	134	177	183
PO30	pine	165	165	120	122	186	186	139	139	106	108	103	105	145	145	201	203	224	224	134	134	163	163
PO31	pine	165	167	120	120	184	186	139	139	106	108	103	103	145	147	203	203	224	224	134	138	163	163
PO32	pine	165	165	120	120	184	186	139	139	106	108	103	103	145	147	203	211	222	224	134	134	163	167
PO33	pine	165	165	120	120	184	186	139	139	106	106	103	103	147	147	201	203	222	224	?	?	163	183
PO34	pine	165	165	120	120	184	186	139	139	106	108	103	103	145	147	201	211	222	224	?	?	163	163
PO35	pine	165	165	120	120	186	186	139	139	106	108	103	103	145	145	211	211	222	224	134	134	163	163
PO36	pine	165	165	120	122	186	186	133	139	108	108	103	105	145	149	201	201	224	224	134	134	163	163
PO37	pine	165	165	120	120	184	186	139	139	106	106	103	103	145	145	203	211	222	224	134	134	163	163
PO38	pine	165	165	120	120	184	186	139	139	106	106	103	105	145	149	201	201	222	222	134	134	163	183
PO39	pine	165	165	120	122	184	186	139	139	106	106	103	105	145	147	203	211	222	222	134	134	163	163
PO40	pine	165	165	122	122	184	186	139	139	106	106	103	105	145	145	201	203	224	224	134	134	163	163
TL1150	brisbane	165	167	120	122	184	186	139	147	106	108	103	103	145	147	201	211	222	222	134	134	163	163
TL668	brisbane	165	165	120	120	186	186	133	139	108	108	103	103	145	149	201	201	224	224	134	134	163	177
TL705	brisbane	165	165	120	122	186	186	133	139	106	108	103	103	145	145	201	211	222	224	134	134	163	163
TL864	brisbane	165	165	122	122	184	186	139	139	108	108	103	103	145	145	203	203	222	224	134	134	163	163
TL625	brisbane	165	165	120	122	184	186	133	139	106	108	103	103	147	147	203	211	222	222	134	134	163	163
TL767	brisbane	165	165	?	?	186	186	133	147	106	106	103	103	145	145	201	203	222	222	134	134	163	163
TL1045	brisbane	165	167	120	120	184	186	147	147	106	108	103	103	145	145	201	203	222	224	134	134	163	163
TL905	brisbane	165	165	120	120	184	186	133	139	108	108	103	103	145	145	201	203	224	224	134	134	163	163
TL752	brisbane	165	165	120	120	184	184	139	147	106	106	103	103	145	145	201	203	222	224	134	136	163	163
TL820	brisbane	165	165	120	120	186	186	133	145	106	108	103	103	145	147	201	203	222	224	134	136	163	163
TL852	brisbane	165	165	120	120	184	186	133	139	108	108	103	105	145	147	203	211	222	224	134	134	163	163
TL1058	brisbane	165	165	?	?	184	186	139	145	106	106	103	103	147	147	201	211	222	222	134	134	163	163
TL885	brisbane	165	165	120	122	184	186	139	145	106	106	103	103	145	145	201	201	222	224	134	134	163	163
TL1098	brisbane	165	165	122	122	184	186	133	139	106	108	103	103	145	145	201	203	222	224	134	134	163	163
TL855	brisbane	?	?	120	120	184	186	139	139	108	108	103	103	145	149	201	201	222	222	134	134	163	163
TL820	brisbane	165	165	120	122	184	184	133	133	108	108	103	103	145	147	201	211	222	224	134	134	163	163
TL615	brisbane	165	165	120	120	186	186	139	139	106	108	103	103	145	147	201	211	222	224	134	134	163	163
TL870	brisbane	165	165	120	120	184	184	139	147	106	108	103	103	145	147	201	201	222	222	134	134	163	163
TL635	brisbane	165	165	120	120	184	186	133	147	106	108	103	103	145	147	201	203	222	224	134	134	163	163
TL685	brisbane	165	165	?	?	184	184	139	145	106	108	103	103	145	145	201	211	222	224	134	134	163	163
TL840	brisbane	165	165	120	122	184	184	133	139	106	108	103	103	145	145	201	201	222	224	134	136	163	163
TL680	brisbane	165	165	120	120	184	186	145	147	?	?	103	103	145	147	201	211	222	224	134	134	163	163
TL683_PIT_9783	brisbane	165	165	120	120	186	186	133	133	106	106	103	105	145	145	201	203	222	224	134	134	163	165
TL700	brisbane	165	165	120	120	184	186	133	139	106	108	103	103	147	147	201	201	?	?	134	134	163	163
TL645	brisbane	165	165	120	120	184	186	139	147	106	106	103	103	145	145	201	201	224	224	134	134	163	163
TL683B_PIT_9556	brisbane	165	165	?	?	186	186	139	139	106	108	103	103	147	147	201	211	224	224	134	134	163	163
TL730	brisbane	165	165	120	122	184	186	133	139	106	106	103	103	145	145	203	211	222	224	134	134	163	163
TL760	brisbane	165	165	120	122	186	186	139	139	?	?	103	103	145	147	201	201	222	222	134	134	163	163
TL625	brisbane	165	165	120	120	184	186	133	147	106	106	103	103	145	145	201	201	222	224	134	134	163	163
TL870	brisbane	165	165	120	122	186	186	133	133	106	108	103	103	145	147	203	211	222	224	134	134	163	177
